# Supplementary material for: Cell-Free Supernatant from Lactobacillus and Streptococcus Strains Modulate Mucus Production via Nf-κB/CREB Pathway in Diesel Particle Matter-Stimulated NCI-H292 Airway Epithelial Cells
Source: Molecules. 2022 Dec 21;28(1):61. doi: 10.3390/molecules28010061 (PMC9822189; doi:10.3390/molecules28010061)
Supplement: Supplementary file 1 [file molecules-28-00061-s001.zip]

Archive with 1 entries (1 files):
- molecules-1985099-supplementary.pdf
